# Supplementary material for: GSH/ROS Dual-Responsive Supramolecular Nanoparticles Based on Pillar[6]arene and Betulinic Acid Prodrug for Chemo–Chemodynamic Combination Therapy
Source: Molecules. 2021 Sep 29;26(19):5900. doi: 10.3390/molecules26195900 (PMC8512399; doi:10.3390/molecules26195900)
Supplement: Supplementary file 1 [file molecules-26-05900-s001.zip]

Archive with 1 entries (1 files):
- molecules-1401889-supplementary.pdf
